# Supplementary material for: 14-Deoxy-11,12-didehydroandrographolide Alleviates IL-1β-Induced Insulin Resistance by Modulating NOX2-Driven ROS Generation and Restoring Insulin Signaling in 3T3-L1 Adipocytes
Source: Antioxidants (Basel). 2025 Sep 24;14(10):1155. doi: 10.3390/antiox14101155 (PMC12561699; doi:10.3390/antiox14101155)
Supplement: Supplementary file 1 [file antioxidants-14-01155-s001.zip]

Archive with 1 entries (1 files):
- antioxidants-3816313-supplementary.pdf
